# Supplementary material for: Enhanced Detection of Estrogen-like Compounds by Genetically Engineered Yeast Sensor Strains
Source: Biosensors (Basel). 2024 Apr 15;14(4):193. doi: 10.3390/bios14040193 (PMC11048378; doi:10.3390/bios14040193)
Supplement: Supplementary file 1 [file biosensors-14-00193-s001.zip]

Archive with 1 entries (1 files):
- biosensors-2906937-supplementary.pdf
